# Supplementary material for: Characterization of Common Carp Transcriptome: Sequencing, De Novo Assembly, Annotation and Comparative Genomics
Source: PLoS One. 2012 Apr 13;7(4):e35152. doi: 10.1371/journal.pone.0035152 (PMC3325976; doi:10.1371/journal.pone.0035152)
Supplement: Table S2 — Immune-related genes identified from common carp transcriptome. (XLS) [file pone.0035152.s004.xls]

## Sheet: Sheet1
contig7502	K00863 E2.7.1.29; dihydroxyacetone kinase [EC:2.7.1.29]
contig3254	K00889 E2.7.1.68; 1-phosphatidylinositol-4-phosphate 5-kinase [EC:2.7.1.68]
contig5893	K00889 E2.7.1.68; 1-phosphatidylinositol-4-phosphate 5-kinase [EC:2.7.1.68]
contig8168	K00889 E2.7.1.68; 1-phosphatidylinositol-4-phosphate 5-kinase [EC:2.7.1.68]
contig14484	K00910 ADRBK; beta-adrenergic-receptor kinase [EC:2.7.11.15]
contig34		K00922 PIK3C; phosphatidylinositol-4,5-bisphosphate 3-kinase [EC:2.7.1.153]
contig5075	K00922 PIK3C; phosphatidylinositol-4,5-bisphosphate 3-kinase [EC:2.7.1.153]
contig13342	K01047 PLA2G; phospholipase A2 [EC:3.1.1.4]
contig13714	K01047 PLA2G; phospholipase A2 [EC:3.1.1.4]
contig14137	K01047 PLA2G; phospholipase A2 [EC:3.1.1.4]
contig25106	K01047 PLA2G; phospholipase A2 [EC:3.1.1.4]
contig31078	K01047 PLA2G; phospholipase A2 [EC:3.1.1.4]
contig35942	K01047 PLA2G; phospholipase A2 [EC:3.1.1.4]
contig582		K01047 PLA2G; phospholipase A2 [EC:3.1.1.4]
contig11907	K01080 PPAP2; phosphatidate phosphatase [EC:3.1.3.4]
contig12572	K01080 PPAP2; phosphatidate phosphatase [EC:3.1.3.4]
contig16759	K01080 PPAP2; phosphatidate phosphatase [EC:3.1.3.4]
contig10940	K01115 E3.1.4.4; phospholipase D [EC:3.1.4.4]
contig2356	K01115 E3.1.4.4; phospholipase D [EC:3.1.4.4]
contig7379	K01115 E3.1.4.4; phospholipase D [EC:3.1.4.4]
contig4967	K01300 CPB2; carboxypeptidase B2 [EC:3.4.17.20]
contig23242	K01313 F2; coagulation factor II (thrombin) [EC:3.4.21.5]
contig19948	K01314 F10; coagulation factor X [EC:3.4.21.6]
contig22075	K01320 F7; coagulation factor VII [EC:3.4.21.21]
contig463	K01320 F7; coagulation factor VII [EC:3.4.21.21]
contig13728	K01321 F9; coagulation factor IX (Christmas factor) [EC:3.4.21.22]
contig13761	K01334 CFD; component factor D [EC:3.4.21.46]
contig15476	K01334 CFD; component factor D [EC:3.4.21.46]
contig16737	K01335 CFB; component factor B [EC:3.4.21.47]
contig646		K01343 PLAT; tissue plasminogen activator [EC:3.4.21.68]
contig765		K01344 PROC; protein C (activated) [EC:3.4.21.69]
contig13539	K01363 CTSB; cathepsin B [EC:3.4.22.1]
contig12631	K01365 CTSL; cathepsin L [EC:3.4.22.15]
contig12682	K01368 CTSS; cathepsin S [EC:3.4.22.27]
contig18963	K01368 CTSS; cathepsin S [EC:3.4.22.27]
contig18974	K01368 CTSS; cathepsin S [EC:3.4.22.27]
contig13772	K01369 LGMN; legumain [EC:3.4.22.34]
contig11694	K01370 CASP1; caspase 1 [EC:3.4.22.36]
contig14828	K01371 CTSK; cathepsin K [EC:3.4.22.38]
contig23909	K01403 MMP9; matrix metalloproteinase-9 (gelatinase B) [EC:3.4.24.35]
contig11229	K01528 DNM; dynaminGTPase [EC:3.6.5.5]
contig14983	K01528 DNM; dynaminGTPase [EC:3.6.5.5]
contig16564	K01528 DNM; dynaminGTPase [EC:3.6.5.5]
contig5242	K02089 CDK4; cyclin-dependent kinase 4 [EC:2.7.11.22]
contig1140	K02105 CTNNB1; catenin beta 1
contig13944	K02105 CTNNB1; catenin beta 1
contig57		K02649 PIK3R; phosphoinositide-3-kinase, regulatory subunit
contig13024	K02677 CPKC; classical protein kinase C [EC:2.7.11.13]
contig22073	K02861 RIPK1; receptor-interacting serine/threonine-protein kinase 1 [EC:2.7.11.1]
contig22757	K03007 RPB10; DNA-directed RNA polymerases I, II, and III subunit RPABC5
contig4605	K03009 RPB12; DNA-directed RNA polymerases I, II, and III subunit RPABC4
contig21547	K03014 RPB6; DNA-directed RNA polymerases I, II, and III subunit RPABC2
contig35540	K03016 RPB8; DNA-directed RNA polymerases I, II, and III subunit RPABC3
contig22749	K03019 RPC11; DNA-directed RNA polymerase III subunit RPC10
contig33863	K03020 RPC19; DNA-directed RNA polymerases I and III subunit RPAC2
contig11786	K03021 RPC2; DNA-directed RNA polymerase III subunit RPC2 [EC:2.7.7.6]
contig20310	K03022 RPC25; DNA-directed RNA polymerase III subunit RPC8
contig16697	K03023 RPC82; DNA-directed RNA polymerase III subunit RPC3
contig18562	K03023 RPC82; DNA-directed RNA polymerase III subunit RPC3
contig5942	K03024 RPC31; DNA-directed RNA polymerase III subunit RPC7
contig24261	K03025 RPC34; DNA-directed RNA polymerase III subunit RPC6
contig7088	K03025 RPC34; DNA-directed RNA polymerase III subunit RPC6
contig24934	K03027 RPC40; DNA-directed RNA polymerases I and III subunit RPAC1
contig2606	K03083 GSK3B; glycogen synthase kinase 3 beta [EC:2.7.11.26]
contig18459	K03084 SHIP; inositol polyphosphate-5-phosphatase
contig11524	K03099 SOS; son of sevenless
contig18516	K03099 SOS; son of sevenless
contig19390	K03099 SOS; son of sevenless
contig22870	K03156 TNFA; tumor necrosis factor superfamily, member 2
contig22134	K03160 TNFRSF5; tumor necrosis factor receptor superfamily member 5
contig11100	K03171 TRADD; tnfrsf1a-associated via death domain
contig13615	K03173 TRAF2; TNF receptor-associated factor 2
contig6315	K03173 TRAF2; TNF receptor-associated factor 2
contig11741	K03174 TRAF3; TNF receptor-associated factor 3
contig21693	K03175 TRAF6; TNF receptor-associated factor 6
contig23978	K03175 TRAF6; TNF receptor-associated factor 6
contig12784	K03283 HSPA1_8; heat shock 70kDa protein 1/8
contig772		K03283 HSPA1_8; heat shock 70kDa protein 1/8
contig981		K03283 HSPA1_8; heat shock 70kDa protein 1/8
contig20420	K03899 F8; coagulation factor VIII
contig5087	K03900 VWF; von Willebrand factor
contig24939	K03901 F3; coagulation factor III (tissue factor)
contig16302	K03902 F5; coagulation factor V (labile factor)
contig36657	K03903 FGA; fibrinogen alpha chain
contig746		K03904 FGB; fibrinogen beta chain
contig27872	K03905 FGG; fibrinogen gamma chain
contig22796	K03908 PROS1; protein S
contig22966	K03909 TFPI; tissue factor pathway inhibitor
contig13594	K03910 A2M; alpha-2-macroglobulin
contig235		K03911 SERPINC1; antithrombin III
contig753		K03912 SERPIND1; heparin cofactor II
contig23235	K03914 F2R; coagulation factor II (thrombin) receptor
contig2467	K03914 F2R; coagulation factor II (thrombin) receptor
contig21771	K03917 F13A1; coagulation factor XIII A1 polypeptide [EC:2.3.2.13]
contig299		K03983 SERPINF2; alpha-2-antiplasmin
contig4737	K03983 SERPINF2; alpha-2-antiplasmin
contig24912	K03986 C1QA; complement C1q subcomponent subunit A
contig34836	K03988 C1QG; complement C1q subcomponent subunit C
contig11661	K03989 C4; complement component 4
contig7696	K03991 MBL; mannose-binding lectin
contig11682	K03992 MASP1; mannan-binding lectin serine protease 1 [EC:3.4.21.-]
contig21731	K03992 MASP1; mannan-binding lectin serine protease 1 [EC:3.4.21.-]
contig808		K03993 MASP2; mannan-binding lectin serine protease 2 [EC:3.4.21.104]
contig16254	K03994 C5; complement component 5
contig2185	K03995 C6; complement component 6
contig13661	K03996 C7; complement component 7
contig7042	K03996 C7; complement component 7
contig10687	K03997 C8A; complement component 8 subunit alpha
contig16261	K03998 C8B; complement component 8 subunit beta
contig930		K03999 C8G; complement component 8 subunit gamma
contig21346	K04000 C9; complement component 9
contig33142	K04001 SERPING1; C1 inhibitor
contig15473	K04079 htpG; molecular chaperone HtpG
contig16111	K04079 htpG; molecular chaperone HtpG
contig20633	K04182 CCR7; C-C chemokine receptor type 7
contig13286	K04189 CXCR4; C-X-C chemokine receptor type 4
contig2892	K04189 CXCR4; C-X-C chemokine receptor type 4
contig32088	K04193 XCR1; XC chemokine receptor 1
contig13420	K04237 PARD3; partitioning defective protein 3
contig25192	K04237 PARD3; partitioning defective protein 3
contig473		K04237 PARD3; partitioning defective protein 3
contig12518	K04345 PKA; protein kinase A [EC:2.7.11.11]
contig8216	K04347 GNG12; guanine nucleotide binding protein (G protein), gamma 12
contig13091	K04348 PPP3C; protein phosphatase 3, catalytic subunit [EC:3.1.3.16]
contig3836	K04350 RASGRP1; RAS guanyl-releasing protein 1
contig8219	K04353 RAP1A; Ras-related protein Rap-1A
contig9083	K04353 RAP1A; Ras-related protein Rap-1A
contig11798	K04368 MAP2K1; mitogen-activated protein kinase kinase 1 [EC:2.7.12.2]
contig2824	K04368 MAP2K1; mitogen-activated protein kinase kinase 1 [EC:2.7.12.2]
contig1627	K04369 MAP2K2; mitogen-activated protein kinase kinase 2 [EC:2.7.12.2]
contig989		K04371 ERK1_2; extracellular signal-regulated kinase 1/2 [EC:2.7.11.24]
contig19960	K04379 FOS; proto-oncogene protein c-fos
contig6720	K04389 TNFSF6; tumor necrosis factor ligand superfamily member 6
contig27931	K04390 TNFRSF6; tumor necrosis factor receptor superfamily member 6
contig10019	K04392 RAC1; Ras-related C3 botulinum toxin substrate 1
contig10026	K04392 RAC1; Ras-related C3 botulinum toxin substrate 1
contig1585	K04392 RAC1; Ras-related C3 botulinum toxin substrate 1
contig22459	K04393 CDC42; cell division control protein 42
contig959		K04393 CDC42; cell division control protein 42
contig20330	K04398 CASP8; caspase 8 [EC:3.4.22.61]
contig21076	K04398 CASP8; caspase 8 [EC:3.4.22.61]
contig859		K04403 MAP3K7IP1; TAK1-binding protein 1
contig13995	K04409 PAK1; p21-activated kinase 1 [EC:2.7.11.1]
contig14824	K04410 PAK2; p21-activated kinase 2 [EC:2.7.11.1]
contig14540	K04415 MAP3K8; mitogen-activated protein kinase kinasekinase 8 [EC:2.7.11.25]
contig16518	K04415 MAP3K8; mitogen-activated protein kinase kinasekinase 8 [EC:2.7.11.25]
contig16476	K04416 MAP3K1; mitogen-activated protein kinase kinasekinase 1 [EC:2.7.11.25]
contig1513	K04427 MAP3K7; mitogen-activated protein kinase kinasekinase 7 [EC:2.7.11.25]
contig13478	K04430 MAP2K4; mitogen-activated protein kinase kinase 4 [EC:2.7.12.2]
contig5255	K04431 MAP2K7; mitogen-activated protein kinase kinase 7 [EC:2.7.12.2]
contig1645	K04433 MAP2K6; mitogen-activated protein kinase kinase 6 [EC:2.7.12.2]
contig13879	K04438 CRK; proto-oncogene C-crk
contig694		K04438 CRK; proto-oncogene C-crk
contig12575	K04439 ARRB; beta-arrestin
contig2690	K04440 JNK; c-Jun N-terminal kinase [EC:2.7.11.24]
contig3243	K04440 JNK; c-Jun N-terminal kinase [EC:2.7.11.24]
contig5917	K04440 JNK; c-Jun N-terminal kinase [EC:2.7.11.24]
contig16916	K04441 P38; p38 MAP kinase [EC:2.7.11.24]
contig10551	K04446 NFATC; nuclear factor of activated T-cells, cytoplasmic, calcineurin-dependent
contig12544	K04446 NFATC; nuclear factor of activated T-cells, cytoplasmic, calcineurin-dependent
contig17867	K04446 NFATC; nuclear factor of activated T-cells, cytoplasmic, calcineurin-dependent
contig3071	K04446 NFATC; nuclear factor of activated T-cells, cytoplasmic, calcineurin-dependent
contig9989	K04448 JUN; transcription factor AP-1
contig13082	K04456 AKT; RAC serine/threonine-protein kinase [EC:2.7.11.1]
contig3332	K04466 MAP3K14; mitogen-activated protein kinase kinasekinase 14 [EC:2.7.11.25]
contig13123	K04467 IKBKA; inhibitor of nuclear factor kappa-B kinase subunit alpha [EC:2.7.11.10]
contig10083	K04513 RHOA; Ras homolog gene family, member A
contig18987	K04513 RHOA; Ras homolog gene family, member A
contig20141	K04513 RHOA; Ras homolog gene family, member A
contig25241	K04513 RHOA; Ras homolog gene family, member A
contig80		K04514 ROCK; Rho-associated, coiled-coil containing protein kinase [EC:2.7.11.1]
contig24292	K04519 IL1B; interleukin 1 beta
contig18391	K04536 GNB1; guanine nucleotide binding protein (G protein), beta 1
contig1984	K04539 GNB5; guanine nucleotide binding protein (G protein), beta 5
contig34657	K04540 GNG3; guanine nucleotide binding protein (G protein), gamma 3
contig35383	K04540 GNG3; guanine nucleotide binding protein (G protein), gamma 3
contig25295	K04542 GNG5; guanine nucleotide binding protein (G protein), gamma 5
contig20452	K04544 GNG8; guanine nucleotide binding protein (G protein), gamma 8
contig8739	K04545 GNG10; guanine nucleotide binding protein (G protein), gamma 10
contig28796	K04547 GNG13; guanine nucleotide binding protein (G protein), gamma 13
contig15765	K04548 GNGT1; guanine nucleotide binding protein (G protein), gamma transducing activity polypeptide 1
contig4529	K04549 GNGT2; guanine nucleotide binding protein (G protein), gamma transducing activity polypeptide 2
contig5018	K04630 GNAI; guanine nucleotide binding protein (G protein), alpha inhibiting activity polypeptide
contig2964	K04692 STAT3; signal transducer and activator of transcription 3
contig14054	K04707 CBL; E3 ubiquitin-protein ligase CBL [EC:6.3.2.19]
contig2346	K04707 CBL; E3 ubiquitin-protein ligase CBL [EC:6.3.2.19]
contig27083	K04707 CBL; E3 ubiquitin-protein ligase CBL [EC:6.3.2.19]
contig6257	K04707 CBL; E3 ubiquitin-protein ligase CBL [EC:6.3.2.19]
contig6573	K04707 CBL; E3 ubiquitin-protein ligase CBL [EC:6.3.2.19]
contig23022	K04721 TNFSF10; tumor necrosis factor ligand superfamily member 10
contig24725	K04726 BID; BH3 interacting domain death agonist
contig24944	K04726 BID; BH3 interacting domain death agonist
contig20355	K04729 MYD88; myeloid differentiation primary response protein MyD88
contig26729	K04730 IRAK1; interleukin-1 receptor-associated kinase 1 [EC:2.7.11.1]
contig6588	K05055 IL6R; interleukin 6 receptor
contig308		K05056 IL11RA; interleukin 11 receptor alpha
contig4693	K05056 IL11RA; interleukin 11 receptor alpha
contig35763	K05061 CSF3R; granulocyte colony-stimulating factor receptor
contig22458	K05071 IL4R; interleukin 4 receptor
contig36385	K05072 IL7R; interleukin 7 receptor
contig21691	K05079 EPOR; erythropoietin receptor
contig21692	K05079 EPOR; erythropoietin receptor
contig10549	K05090 CSF1R; macrophage colony-stimulating factor 1 receptor [EC:2.7.10.1]
contig7075	K05091 KIT; proto-oncogene tyrosine-protein kinase Kit [EC:2.7.10.1]
contig9253	K05398 TLR1; toll-like receptor 1
contig27949	K05399 LBP; lipopolysaccharide-binding protein
contig3492	K05401 TLR3; toll-like receptor 3
contig2904	K05402 TOLLIP; toll-interacting protein
contig3459	K05404 TLR7; toll-like receptor 7
contig2665	K05410 TBK1; TANK-binding kinase 1 [EC:2.7.11.10]
contig24438	K05414 IFNA; interferon alpha
contig23057	K05433 IL15; interleukin 15
contig2380	K05443 IL10; interleukin 10
contig1049	K05461 KITLG; KIT ligand
contig23886	K05509 CCL7S; C-C motif chemokine 7/8/11/12/13
contig6276	K05653 ABCB2; ATP-binding cassette, subfamily B (MDR/TAP), member 2
contig13		K05690 CTNND1; catenin (cadherin-associated protein), delta 1
contig1324	K05691 CTNNA; catenin (cadherin-associated protein), alpha
contig13296	K05692 ACTB_G1; actin beta/gamma 1
contig16232	K05692 ACTB_G1; actin beta/gamma 1
contig1026	K05697 PTPN6; protein tyrosine phosphatase, non-receptor type 6 [EC:3.1.3.48]
contig11		K05699 ACTN; actinin alpha
contig12355	K05700 VCL; vinculin
contig12389	K05702 AF6; afadin
contig13566	K05702 AF6; afadin
contig14866	K05702 AF6; afadin
contig8599	K05703 FYN; proto-oncogene tyrosine-protein kinase Fyn [EC:2.7.10.2]
contig13718	K05718 ITGAL; integrin alpha L
contig11679	K05725 PTK2; PTK2 protein tyrosine kinase 2 [EC:2.7.10.2]
contig7019	K05725 PTK2; PTK2 protein tyrosine kinase 2 [EC:2.7.10.2]
contig22318	K05726 BCAR1; breast cancer anti-estrogen resistance 1
contig10130	K05730 VAV; vav oncogene
contig10698	K05730 VAV; vav oncogene
contig18090	K05730 VAV; vav oncogene
contig19291	K05730 VAV; vav oncogene
contig8760	K05730 VAV; vav oncogene
contig68		K05731 TIAM; T-cell lymphoma invasion and metastasis
contig11595	K05743 LIMK1; LIM domain kinase 1 [EC:2.7.11.1]
contig1483	K05744 LIMK2; LIM domain kinase 2 [EC:2.7.11.1]
contig13779	K05747 WAS; Wiskott-Aldrich syndrome protein
contig6111	K05747 WAS; Wiskott-Aldrich syndrome protein
contig9916	K05747 WAS; Wiskott-Aldrich syndrome protein
contig13912	K05748 WASF2; WAS protein family, member 2
contig2351	K05753 WASF1; WAS protein family, member 1
contig1852	K05754 ARPC5; actin related protein 2/3 complex, subunit 5
contig24780	K05754 ARPC5; actin related protein 2/3 complex, subunit 5
contig24960	K05754 ARPC5; actin related protein 2/3 complex, subunit 5
contig3363	K05754 ARPC5; actin related protein 2/3 complex, subunit 5
contig1228	K05755 ARPC4; actin related protein 2/3 complex, subunit 4
contig19915	K05755 ARPC4; actin related protein 2/3 complex, subunit 4
contig860		K05756 ARPC3; actin related protein 2/3 complex, subunit 3
contig15208	K05757 ARPC1A_B; actin related protein 2/3 complex, subunit 1A/1B
contig8734	K05757 ARPC1A_B; actin related protein 2/3 complex, subunit 1A/1B
contig951		K05758 ARPC2; actin related protein 2/3 complex, subunit 2
contig6354	K05760 PXN; paxillin
contig21459	K05765 CFL; cofilin
contig21460	K05765 CFL; cofilin
contig21461	K05765 CFL; cofilin
contig21462	K05765 CFL; cofilin
contig12679	K05768 GSN; gelsolin
contig5017	K05768 GSN; gelsolin
contig27529	K05842 TRIF; toll-like receptor adapter molecule 1
contig7450	K05856 LCK; lymphocyte-specific protein tyrosine kinase [EC:2.7.10.2]
contig1848	K05858 PLCB; phospholipase C, beta [EC:3.1.4.11]
contig3352	K05858 PLCB; phospholipase C, beta [EC:3.1.4.11]
contig104		K05859 PLCG; phospholipase C, gamma [EC:3.1.4.11]
contig1256	K05870 CREB1; cAMP response element-binding protein 1
contig10541	K05871 PTK2B; protein tyrosine kinase 2 beta [EC:2.7.10.2]
contig18751	K05871 PTK2B; protein tyrosine kinase 2 beta [EC:2.7.10.2]
contig5184	K05872 NFKBIE; NF-kappa-B inhibitor epsilon
contig11079	K06083 WASF3; WAS protein family, member 3
contig417		K06083 WASF3; WAS protein family, member 3
contig1578	K06087 CLDN; claudin
contig18138	K06087 CLDN; claudin
contig19604	K06087 CLDN; claudin
contig2015	K06087 CLDN; claudin
contig20414	K06087 CLDN; claudin
contig2147	K06087 CLDN; claudin
contig23023	K06087 CLDN; claudin
contig23496	K06087 CLDN; claudin
contig28223	K06087 CLDN; claudin
contig35042	K06087 CLDN; claudin
contig3965	K06087 CLDN; claudin
contig4568	K06087 CLDN; claudin
contig563		K06087 CLDN; claudin
contig9011	K06087 CLDN; claudin
contig17377	K06088 OCLN; occludin
contig2348	K06259 CD36; CD36 antigen
contig20385	K06262 GP1BB; platelet glycoprotein Ib beta chain
contig20107	K06268 PPP3R; protein phosphatase 3, regulatory subunit
contig5006	K06268 PPP3R; protein phosphatase 3, regulatory subunit
contig5674	K06268 PPP3R; protein phosphatase 3, regulatory subunit
contig876		K06268 PPP3R; protein phosphatase 3, regulatory subunit
contig32858	K06274 VASP; vasodilator-stimulated phosphoprotein
contig13251	K06279 SHC; src homology 2 domain-containing transforming protein C
contig22925	K06459 CD8B; CD8B antigen, beta polypeptide
contig23657	K06460 CD9; CD9 antigen
contig707		K06464 ITGB2; integrin beta 2
contig23962	K06471 PECAM1; platelet/endothelial cell adhesion molecule
contig28923	K06471 PECAM1; platelet/endothelial cell adhesion molecule
contig20000	K06478 PTPRC; protein tyrosine phosphatase, receptor type, C [EC:3.1.3.48]
contig15082	K06480 ITGA1; integrin alpha 1
contig5909	K06482 ITGA3; integrin alpha 3
contig2721	K06503 TFRC; transferrin receptor
contig20298	K06505 CD74; CD74 antigen
contig20304	K06505 CD74; CD74 antigen
contig13044	K06508 CD81; CD81 antigen
contig35489	K06514 THY1; Thy-1 cell surface antigen
contig36722	K06514 THY1; Thy-1 cell surface antigen
contig1172	K06520 CD99; CD99 antigen
contig9569	K06520 CD99; CD99 antigen
contig31705	K06527 VCAM1; vascular cell adhesion molecule 1
contig11124	K06533 CDH5; cadherin 5, type 2, VE-cadherin
contig19985	K06696 PSME1; proteasome activator subunit 1 (PA28 alpha)
contig1499	K06698 PSME3; proteasome activator subunit 3 (PA28 gamma)
contig6908	K06735 JAM2; junctional adhesion molecule 2
contig19931	K06751 MHC1; major histocompatibility complex, class I
contig20279	K06751 MHC1; major histocompatibility complex, class I
contig10031	K06752 MHC2; major histocompatibility complex, class II
contig22859	K06752 MHC2; major histocompatibility complex, class II
contig7882	K06752 MHC2; major histocompatibility complex, class II
contig2155	K06785 JAM3; junction adhesion molecule 3
contig12596	K06856 IGH; immunoglobulin heavy chain
contig13319	K06856 IGH; immunoglobulin heavy chain
contig15677	K06856 IGH; immunoglobulin heavy chain
contig16727	K06856 IGH; immunoglobulin heavy chain
contig2436	K06856 IGH; immunoglobulin heavy chain
contig3886	K06856 IGH; immunoglobulin heavy chain
contig11160	K07209 IKBKB; inhibitor of nuclear factor kappa-B kinase subunit beta [EC:2.7.11.10]
contig3229	K07210 IKBKG; inhibitor of nuclear factor kappa-B kinase subunit gamma
contig1479	K07360 ZAP70; zeta-chain (TCR) associated protein kinase [EC:2.7.10.2]
contig5501	K07361 LCP2; lymphocyte cytosolic protein 2
contig8045	K07361 LCP2; lymphocyte cytosolic protein 2
contig8137	K07363 ITK; IL2-inducible T-cell kinase [EC:2.7.10.2]
contig15682	K07364 TEC; tec protein tyrosine kinase [EC:2.7.10.2]
contig14063	K07365 NCK; NCK adaptor protein
contig22050	K07365 NCK; NCK adaptor protein
contig23816	K07365 NCK; NCK adaptor protein
contig33979	K07366 GRAP2; GRB2-related adaptor protein 2
contig5008	K07367 CARD11; caspase recruitment domain-containing protein 11
contig20479	K07369 MALT1; mucosa-associated lymphoid tissue lymphoma translocation protein 1 [EC:3.4.22.-]
contig31389	K07369 MALT1; mucosa-associated lymphoid tissue lymphoma translocation protein 1 [EC:3.4.22.-]
contig7337	K07369 MALT1; mucosa-associated lymphoid tissue lymphoma translocation protein 1 [EC:3.4.22.-]
contig5175	K07370 BTK; Brutonagammaglobulinemia tyrosine kinase [EC:2.7.10.2]
contig4687	K07371 BLNK; B-cell linker
contig15018	K07818 PRF1; perforin 1
contig114		K07827 KRAS; GTPaseKRas
contig2571	K07836 RAP1B; Ras-related protein Rap-1B
contig24386	K07941 ARF6; ADP-ribosylation factor 6
contig11322	K07984 SH3BP2; SH3-domain binding protein 2
contig5086	K07990 SH2D1A; SH2 domain protein 1A
contig8807	K07990 SH2D1A; SH2 domain protein 1A
contig439		K08007 VIL2; villin 2 (ezrin)
contig6047	K08008 NOX; NADPH oxidase
contig28110	K08010 NCF2; neutrophil cytosolic factor 2
contig6355	K08010 NCF2; neutrophil cytosolic factor 2
contig1349	K08011 NCF1; neutrophil cytosolic factor 1
contig5267	K08012 NCF4; neutrophil cytosolic factor 4
contig13259	K08014 RAPGEF3; Rap guanine nucleotide exchange factor (GEF) 3
contig27813	K08015 RASSF5; Ras association domain-containing protein 5
contig5659	K08042 ADCY2; adenylatecyclase 2 [EC:4.6.1.1]
contig17094	K08043 ADCY3; adenylatecyclase 3 [EC:4.6.1.1]
contig17266	K08043 ADCY3; adenylatecyclase 3 [EC:4.6.1.1]
contig17362	K08043 ADCY3; adenylatecyclase 3 [EC:4.6.1.1]
contig12717	K08046 ADCY6; adenylatecyclase 6 [EC:4.6.1.1]
contig17016	K08046 ADCY6; adenylatecyclase 6 [EC:4.6.1.1]
contig13921	K08047 ADCY7; adenylatecyclase 7 [EC:4.6.1.1]
contig18089	K08047 ADCY7; adenylatecyclase 7 [EC:4.6.1.1]
contig10742	K08048 ADCY8; adenylatecyclase 8 [EC:4.6.1.1]
contig14237	K08054 CANX; calnexin
contig9980	K08055 B2M; beta-2-microglobulin
contig15471	K08057 CALR; calreticulin
contig10102	K08059 IFI30; interferon, gamma-inducible protein 30
contig26044	K08060 CIITA; class II, major histocompatibility complex, transactivator
contig5619	K08061 RFX5; regulatory factor X 5
contig2363	K08062 RFXANK; regulatory factor X-associated ankyrin-containing protein
contig22372	K08063 RFXAP; regulatory factor X-associated protein
contig376		K08064 NFYA; nuclear transcription factor Y, alpha
contig674		K08064 NFYA; nuclear transcription factor Y, alpha
contig13803	K08065 NFYB; nuclear transcription Y subunit beta
contig9996	K08065 NFYB; nuclear transcription Y subunit beta
contig3249	K08066 NFYC; nuclear transcription factor Y, gamma
contig11617	K08091 GAB2; growth factor receptor bound protein 2-associated protein 2
contig2126	K08291 E2.7.11.16; G protein-coupled receptor kinase [EC:2.7.11.16]
contig2925	K08291 E2.7.11.16; G protein-coupled receptor kinase [EC:2.7.11.16]
contig20689	K08601 CYLD; ubiquitin thioesterase CYLD [EC:3.1.2.15]
contig6973	K08601 CYLD; ubiquitin thioesterase CYLD [EC:3.1.2.15]
contig7239	K08727 NOD1; nucleotide-binding oligomerization domain-containing protein 1
contig10918	K08845 ARAF; A-Raf proto-oncogene serine/threonine-protein kinase [EC:2.7.11.1]
contig8848	K08846 RIPK2; receptor-interacting serine/threonine-protein kinase 2 [EC:2.7.11.1]
contig21366	K08847 RIPK3; receptor-interacting serine/threonine-protein kinase 3 [EC:2.7.11.1]
contig13993	K09408 FOXO3; forkhead box protein O3
contig26357	K09447 IRF7; interferon regulatory factor 7
contig1007	K09487 HSP90B; heat shock protein 90kDa beta
contig2963	K09489 HSPA4; heat shock 70kDa protein 4
contig16114	K09578 PIN1; peptidyl-prolylcis-trans isomerase NIMA-interacting 1 [EC:5.2.1.8]
contig22194	K10033 CXCL14; C-X-C motif chemokine 14
contig29368	K10160 TLR4; toll-like receptor 4
contig8396	K10160 TLR4; toll-like receptor 4
contig8471	K10165 NOD2; nucleotide-binding oligomerization domain-containing protein 2
contig9877	K10165 NOD2; nucleotide-binding oligomerization domain-containing protein 2
contig33670	K10168 TLR5; toll-like recepto 5
contig13851	K10652 TRIM25; tripartite motif-containing protein 25
contig35166	K10785 TRBV; T-cell receptor beta chain V region
contig7023	K10989 AICDA; activation-induced cytidinedeaminase [EC:3.5.4.5]
contig1345	K11220 STAT1; signal transducer and activator of transcription 1
contig2618	K11224 STAT5B; signal transducer and activator of transcription 5B
contig11049	K11594 DDX3X; ATP-dependent RNA helicase [EC:3.6.4.13]
contig15169	K11594 DDX3X; ATP-dependent RNA helicase [EC:3.6.4.13]
contig11471	K11859 TNFAIP3; tumor necrosis factor, alpha-induced protein 3 [EC:3.-.-.-]
contig10688	K12076 DLG1; disks large protein 1
contig6846	K12229 DAPP1; dual adapter for phosphotyrosine and 3-phosphotyrosine and 3-phosphoinositide
contig2371	K12230 PIK3AP1; phosphoinositide 3-kinase adapter protein 1
contig21898	K12362 RASGRP3; RAS guanyl-releasing protein 3
contig26657	K12366 ELMO1; engulfment and cell motility protein 1
contig3846	K12366 ELMO1; engulfment and cell motility protein 1
contig11736	K12488 ASAP; Arf-GAP with SH3 domain, ANK repeat and PH domain-containing protein
contig13265	K12488 ASAP; Arf-GAP with SH3 domain, ANK repeat and PH domain-containing protein
contig21259	K12561 MARCKS; myristoylated alanine-rich C-kinase substrate
contig24174	K12561 MARCKS; myristoylated alanine-rich C-kinase substrate
contig673	K12561 MARCKS; myristoylated alanine-rich C-kinase substrate
contig15559	K12562 AMPH; amphiphysin
contig23474	K12647 IFIH1; interferon-induced helicase C domain-containing protein 1 [EC:3.6.4.13]
contig27329	K12647 IFIH1; interferon-induced helicase C domain-containing protein 1 [EC:3.6.4.13]
contig27330	K12647 IFIH1; interferon-induced helicase C domain-containing protein 1 [EC:3.6.4.13]
contig24454	K12651 AZI2; 5-azacytidine-induced protein 2
contig19673	K12652 TBKBP1; TANK-binding kinase 1-binding protein
contig11618	K12653 NLRX1; NLR family member X1
contig16702	K12654 TMEM173; transmembrane protein 173
contig25754	K12655 OTUD5; OTU domain-containing protein 5 [EC:3.1.2.15]
contig22079	K12656 SIKE; suppressor of IKK-epsilon
contig21203	K12672 CXCL11; C-X-C motif chemokine 11
contig12633	K12755 MYL9; myosin regulatory light chain 9
contig19920	K12757 MYL12; myosin regulatory light chain 12
contig16190	K12758 MYLPF; fast skeletal myosin light chain 2
contig10561	K12793 MAP3K7IP3; TAK1-binding protein 3
contig25111	K12799 PYCARD; apoptosis-associated speck-like protein containing a CARD
contig8161	K12804 PSTPIP1; proline-serine-threonine phosphatase interacting protein 1
contig3277	K12968 ADAR; double-stranded RNA-specific adenosine deaminase [EC:3.5.4.-]
contig23911	K13375 TGFB1; transforming growth factor beta-1
contig7545	K14721 RPC37; DNA-directed RNA polymerase III subunit RPC5

## Sheet: Sheet2
Contig ID	KEGG ORTHOLOGY
contig7502	K00863 E2.7.1.29; dihydroxyacetone kinase [EC:2.7.1.29]
contig3254	K00889 E2.7.1.68; 1-phosphatidylinositol-4-phosphate 5-kinase [EC:2.7.1.68]
contig5893	K00889 E2.7.1.68; 1-phosphatidylinositol-4-phosphate 5-kinase [EC:2.7.1.68]
contig8168	K00889 E2.7.1.68; 1-phosphatidylinositol-4-phosphate 5-kinase [EC:2.7.1.68]
contig14484	K00910 ADRBK; beta-adrenergic-receptor kinase [EC:2.7.11.15]
contig34	K00922 PIK3C; phosphatidylinositol-4,5-bisphosphate 3-kinase [EC:2.7.1.153]
contig5075	K00922 PIK3C; phosphatidylinositol-4,5-bisphosphate 3-kinase [EC:2.7.1.153]
contig13342	K01047 PLA2G; phospholipase A2 [EC:3.1.1.4]
contig13714	K01047 PLA2G; phospholipase A2 [EC:3.1.1.4]
contig14137	K01047 PLA2G; phospholipase A2 [EC:3.1.1.4]
contig25106	K01047 PLA2G; phospholipase A2 [EC:3.1.1.4]
contig31078	K01047 PLA2G; phospholipase A2 [EC:3.1.1.4]
contig35942	K01047 PLA2G; phospholipase A2 [EC:3.1.1.4]
contig582	K01047 PLA2G; phospholipase A2 [EC:3.1.1.4]
contig11907	K01080 PPAP2; phosphatidate phosphatase [EC:3.1.3.4]
contig12572	K01080 PPAP2; phosphatidate phosphatase [EC:3.1.3.4]
contig16759	K01080 PPAP2; phosphatidate phosphatase [EC:3.1.3.4]
contig10940	K01115 E3.1.4.4; phospholipase D [EC:3.1.4.4]
contig2356	K01115 E3.1.4.4; phospholipase D [EC:3.1.4.4]
contig7379	K01115 E3.1.4.4; phospholipase D [EC:3.1.4.4]
contig4967	K01300 CPB2; carboxypeptidase B2 [EC:3.4.17.20]
contig23242	K01313 F2; coagulation factor II (thrombin) [EC:3.4.21.5]
contig19948	K01314 F10; coagulation factor X [EC:3.4.21.6]
contig22075	K01320 F7; coagulation factor VII [EC:3.4.21.21]
contig463	K01320 F7; coagulation factor VII [EC:3.4.21.21]
contig13728	K01321 F9; coagulation factor IX (Christmas factor) [EC:3.4.21.22]
contig13761	K01334 CFD; component factor D [EC:3.4.21.46]
contig15476	K01334 CFD; component factor D [EC:3.4.21.46]
contig16737	K01335 CFB; component factor B [EC:3.4.21.47]
contig646	K01343 PLAT; tissue plasminogen activator [EC:3.4.21.68]
contig765	K01344 PROC; protein C (activated) [EC:3.4.21.69]
contig13539	K01363 CTSB; cathepsin B [EC:3.4.22.1]
contig12631	K01365 CTSL; cathepsin L [EC:3.4.22.15]
contig12682	K01368 CTSS; cathepsin S [EC:3.4.22.27]
contig18963	K01368 CTSS; cathepsin S [EC:3.4.22.27]
contig18974	K01368 CTSS; cathepsin S [EC:3.4.22.27]
contig13772	K01369 LGMN; legumain [EC:3.4.22.34]
contig11694	K01370 CASP1; caspase 1 [EC:3.4.22.36]
contig14828	K01371 CTSK; cathepsin K [EC:3.4.22.38]
contig23909	K01403 MMP9; matrix metalloproteinase-9 (gelatinase B) [EC:3.4.24.35]
contig11229	K01528 DNM; dynaminGTPase [EC:3.6.5.5]
contig14983	K01528 DNM; dynaminGTPase [EC:3.6.5.5]
contig16564	K01528 DNM; dynaminGTPase [EC:3.6.5.5]
contig5242	K02089 CDK4; cyclin-dependent kinase 4 [EC:2.7.11.22]
contig1140	K02105 CTNNB1; catenin beta 1
contig13944	K02105 CTNNB1; catenin beta 1
contig57	K02649 PIK3R; phosphoinositide-3-kinase, regulatory subunit
contig13024	K02677 CPKC; classical protein kinase C [EC:2.7.11.13]
contig22073	K02861 RIPK1; receptor-interacting serine/threonine-protein kinase 1 [EC:2.7.11.1]
contig22757	K03007 RPB10; DNA-directed RNA polymerases I, II, and III subunit RPABC5
contig4605	K03009 RPB12; DNA-directed RNA polymerases I, II, and III subunit RPABC4
contig21547	K03014 RPB6; DNA-directed RNA polymerases I, II, and III subunit RPABC2
contig35540	K03016 RPB8; DNA-directed RNA polymerases I, II, and III subunit RPABC3
contig22749	K03019 RPC11; DNA-directed RNA polymerase III subunit RPC10
contig33863	K03020 RPC19; DNA-directed RNA polymerases I and III subunit RPAC2
contig11786	K03021 RPC2; DNA-directed RNA polymerase III subunit RPC2 [EC:2.7.7.6]
contig20310	K03022 RPC25; DNA-directed RNA polymerase III subunit RPC8
contig16697	K03023 RPC82; DNA-directed RNA polymerase III subunit RPC3
contig18562	K03023 RPC82; DNA-directed RNA polymerase III subunit RPC3
contig5942	K03024 RPC31; DNA-directed RNA polymerase III subunit RPC7
contig24261	K03025 RPC34; DNA-directed RNA polymerase III subunit RPC6
contig7088	K03025 RPC34; DNA-directed RNA polymerase III subunit RPC6
contig24934	K03027 RPC40; DNA-directed RNA polymerases I and III subunit RPAC1
contig2606	K03083 GSK3B; glycogen synthase kinase 3 beta [EC:2.7.11.26]
contig18459	K03084 SHIP; inositol polyphosphate-5-phosphatase
contig11524	K03099 SOS; son of sevenless
contig18516	K03099 SOS; son of sevenless
contig19390	K03099 SOS; son of sevenless
contig22870	K03156 TNFA; tumor necrosis factor superfamily, member 2
contig22134	K03160 TNFRSF5; tumor necrosis factor receptor superfamily member 5
contig11100	K03171 TRADD; tnfrsf1a-associated via death domain
contig13615	K03173 TRAF2; TNF receptor-associated factor 2
contig6315	K03173 TRAF2; TNF receptor-associated factor 2
contig11741	K03174 TRAF3; TNF receptor-associated factor 3
contig21693	K03175 TRAF6; TNF receptor-associated factor 6
contig23978	K03175 TRAF6; TNF receptor-associated factor 6
contig12784	K03283 HSPA1_8; heat shock 70kDa protein 1/8
contig772	K03283 HSPA1_8; heat shock 70kDa protein 1/8
contig981	K03283 HSPA1_8; heat shock 70kDa protein 1/8
contig20420	K03899 F8; coagulation factor VIII
contig5087	K03900 VWF; von Willebrand factor
contig24939	K03901 F3; coagulation factor III (tissue factor)
contig16302	K03902 F5; coagulation factor V (labile factor)
contig36657	K03903 FGA; fibrinogen alpha chain
contig746	K03904 FGB; fibrinogen beta chain
contig27872	K03905 FGG; fibrinogen gamma chain
contig22796	K03908 PROS1; protein S
contig22966	K03909 TFPI; tissue factor pathway inhibitor
contig13594	K03910 A2M; alpha-2-macroglobulin
contig235	K03911 SERPINC1; antithrombin III
contig753	K03912 SERPIND1; heparin cofactor II
contig23235	K03914 F2R; coagulation factor II (thrombin) receptor
contig2467	K03914 F2R; coagulation factor II (thrombin) receptor
contig21771	K03917 F13A1; coagulation factor XIII A1 polypeptide [EC:2.3.2.13]
contig299	K03983 SERPINF2; alpha-2-antiplasmin
contig4737	K03983 SERPINF2; alpha-2-antiplasmin
contig24912	K03986 C1QA; complement C1q subcomponent subunit A
contig34836	K03988 C1QG; complement C1q subcomponent subunit C
contig11661	K03989 C4; complement component 4
contig7696	K03991 MBL; mannose-binding lectin
contig11682	K03992 MASP1; mannan-binding lectin serine protease 1 [EC:3.4.21.-]
contig21731	K03992 MASP1; mannan-binding lectin serine protease 1 [EC:3.4.21.-]
contig808	K03993 MASP2; mannan-binding lectin serine protease 2 [EC:3.4.21.104]
contig16254	K03994 C5; complement component 5
contig2185	K03995 C6; complement component 6
contig13661	K03996 C7; complement component 7
contig7042	K03996 C7; complement component 7
contig10687	K03997 C8A; complement component 8 subunit alpha
contig16261	K03998 C8B; complement component 8 subunit beta
contig930	K03999 C8G; complement component 8 subunit gamma
contig21346	K04000 C9; complement component 9
contig33142	K04001 SERPING1; C1 inhibitor
contig15473	K04079 htpG; molecular chaperone HtpG
contig16111	K04079 htpG; molecular chaperone HtpG
contig20633	K04182 CCR7; C-C chemokine receptor type 7
contig13286	K04189 CXCR4; C-X-C chemokine receptor type 4
contig2892	K04189 CXCR4; C-X-C chemokine receptor type 4
contig32088	K04193 XCR1; XC chemokine receptor 1
contig13420	K04237 PARD3; partitioning defective protein 3
contig25192	K04237 PARD3; partitioning defective protein 3
contig473	K04237 PARD3; partitioning defective protein 3
contig12518	K04345 PKA; protein kinase A [EC:2.7.11.11]
contig8216	K04347 GNG12; guanine nucleotide binding protein (G protein), gamma 12
contig13091	K04348 PPP3C; protein phosphatase 3, catalytic subunit [EC:3.1.3.16]
contig3836	K04350 RASGRP1; RAS guanyl-releasing protein 1
contig8219	K04353 RAP1A; Ras-related protein Rap-1A
contig9083	K04353 RAP1A; Ras-related protein Rap-1A
contig11798	K04368 MAP2K1; mitogen-activated protein kinase kinase 1 [EC:2.7.12.2]
contig2824	K04368 MAP2K1; mitogen-activated protein kinase kinase 1 [EC:2.7.12.2]
contig1627	K04369 MAP2K2; mitogen-activated protein kinase kinase 2 [EC:2.7.12.2]
contig989	K04371 ERK1_2; extracellular signal-regulated kinase 1/2 [EC:2.7.11.24]
contig19960	K04379 FOS; proto-oncogene protein c-fos
contig6720	K04389 TNFSF6; tumor necrosis factor ligand superfamily member 6
contig27931	K04390 TNFRSF6; tumor necrosis factor receptor superfamily member 6
contig10019	K04392 RAC1; Ras-related C3 botulinum toxin substrate 1
contig10026	K04392 RAC1; Ras-related C3 botulinum toxin substrate 1
contig1585	K04392 RAC1; Ras-related C3 botulinum toxin substrate 1
contig22459	K04393 CDC42; cell division control protein 42
contig959	K04393 CDC42; cell division control protein 42
contig20330	K04398 CASP8; caspase 8 [EC:3.4.22.61]
contig21076	K04398 CASP8; caspase 8 [EC:3.4.22.61]
contig859	K04403 MAP3K7IP1; TAK1-binding protein 1
contig13995	K04409 PAK1; p21-activated kinase 1 [EC:2.7.11.1]
contig14824	K04410 PAK2; p21-activated kinase 2 [EC:2.7.11.1]
contig14540	K04415 MAP3K8; mitogen-activated protein kinase kinasekinase 8 [EC:2.7.11.25]
contig16518	K04415 MAP3K8; mitogen-activated protein kinase kinasekinase 8 [EC:2.7.11.25]
contig16476	K04416 MAP3K1; mitogen-activated protein kinase kinasekinase 1 [EC:2.7.11.25]
contig1513	K04427 MAP3K7; mitogen-activated protein kinase kinasekinase 7 [EC:2.7.11.25]
contig13478	K04430 MAP2K4; mitogen-activated protein kinase kinase 4 [EC:2.7.12.2]
contig5255	K04431 MAP2K7; mitogen-activated protein kinase kinase 7 [EC:2.7.12.2]
contig1645	K04433 MAP2K6; mitogen-activated protein kinase kinase 6 [EC:2.7.12.2]
contig13879	K04438 CRK; proto-oncogene C-crk
contig694	K04438 CRK; proto-oncogene C-crk
contig12575	K04439 ARRB; beta-arrestin
contig2690	K04440 JNK; c-Jun N-terminal kinase [EC:2.7.11.24]
contig3243	K04440 JNK; c-Jun N-terminal kinase [EC:2.7.11.24]
contig5917	K04440 JNK; c-Jun N-terminal kinase [EC:2.7.11.24]
contig16916	K04441 P38; p38 MAP kinase [EC:2.7.11.24]
contig10551	K04446 NFATC; nuclear factor of activated T-cells, cytoplasmic, calcineurin-dependent
contig12544	K04446 NFATC; nuclear factor of activated T-cells, cytoplasmic, calcineurin-dependent
contig17867	K04446 NFATC; nuclear factor of activated T-cells, cytoplasmic, calcineurin-dependent
contig3071	K04446 NFATC; nuclear factor of activated T-cells, cytoplasmic, calcineurin-dependent
contig9989	K04448 JUN; transcription factor AP-1
contig13082	K04456 AKT; RAC serine/threonine-protein kinase [EC:2.7.11.1]
contig3332	K04466 MAP3K14; mitogen-activated protein kinase kinasekinase 14 [EC:2.7.11.25]
contig13123	K04467 IKBKA; inhibitor of nuclear factor kappa-B kinase subunit alpha [EC:2.7.11.10]
contig10083	K04513 RHOA; Ras homolog gene family, member A
contig18987	K04513 RHOA; Ras homolog gene family, member A
contig20141	K04513 RHOA; Ras homolog gene family, member A
contig25241	K04513 RHOA; Ras homolog gene family, member A
contig80	K04514 ROCK; Rho-associated, coiled-coil containing protein kinase [EC:2.7.11.1]
contig24292	K04519 IL1B; interleukin 1 beta
contig18391	K04536 GNB1; guanine nucleotide binding protein (G protein), beta 1
contig1984	K04539 GNB5; guanine nucleotide binding protein (G protein), beta 5
contig34657	K04540 GNG3; guanine nucleotide binding protein (G protein), gamma 3
contig35383	K04540 GNG3; guanine nucleotide binding protein (G protein), gamma 3
contig25295	K04542 GNG5; guanine nucleotide binding protein (G protein), gamma 5
contig20452	K04544 GNG8; guanine nucleotide binding protein (G protein), gamma 8
contig8739	K04545 GNG10; guanine nucleotide binding protein (G protein), gamma 10
contig28796	K04547 GNG13; guanine nucleotide binding protein (G protein), gamma 13
contig15765	K04548 GNGT1; guanine nucleotide binding protein (G protein), gamma transducing activity polypeptide 1
contig4529	K04549 GNGT2; guanine nucleotide binding protein (G protein), gamma transducing activity polypeptide 2
contig5018	K04630 GNAI; guanine nucleotide binding protein (G protein), alpha inhibiting activity polypeptide
contig2964	K04692 STAT3; signal transducer and activator of transcription 3
contig14054	K04707 CBL; E3 ubiquitin-protein ligase CBL [EC:6.3.2.19]
contig2346	K04707 CBL; E3 ubiquitin-protein ligase CBL [EC:6.3.2.19]
contig27083	K04707 CBL; E3 ubiquitin-protein ligase CBL [EC:6.3.2.19]
contig6257	K04707 CBL; E3 ubiquitin-protein ligase CBL [EC:6.3.2.19]
contig6573	K04707 CBL; E3 ubiquitin-protein ligase CBL [EC:6.3.2.19]
contig23022	K04721 TNFSF10; tumor necrosis factor ligand superfamily member 10
contig24725	K04726 BID; BH3 interacting domain death agonist
contig24944	K04726 BID; BH3 interacting domain death agonist
contig20355	K04729 MYD88; myeloid differentiation primary response protein MyD88
contig26729	K04730 IRAK1; interleukin-1 receptor-associated kinase 1 [EC:2.7.11.1]
contig6588	K05055 IL6R; interleukin 6 receptor
contig308	K05056 IL11RA; interleukin 11 receptor alpha
contig4693	K05056 IL11RA; interleukin 11 receptor alpha
contig35763	K05061 CSF3R; granulocyte colony-stimulating factor receptor
contig22458	K05071 IL4R; interleukin 4 receptor
contig36385	K05072 IL7R; interleukin 7 receptor
contig21691	K05079 EPOR; erythropoietin receptor
contig21692	K05079 EPOR; erythropoietin receptor
contig10549	K05090 CSF1R; macrophage colony-stimulating factor 1 receptor [EC:2.7.10.1]
contig7075	K05091 KIT; proto-oncogene tyrosine-protein kinase Kit [EC:2.7.10.1]
contig9253	K05398 TLR1; toll-like receptor 1
contig27949	K05399 LBP; lipopolysaccharide-binding protein
contig3492	K05401 TLR3; toll-like receptor 3
contig2904	K05402 TOLLIP; toll-interacting protein
contig3459	K05404 TLR7; toll-like receptor 7
contig2665	K05410 TBK1; TANK-binding kinase 1 [EC:2.7.11.10]
contig24438	K05414 IFNA; interferon alpha
contig23057	K05433 IL15; interleukin 15
contig2380	K05443 IL10; interleukin 10
contig1049	K05461 KITLG; KIT ligand
contig23886	K05509 CCL7S; C-C motif chemokine 7/8/11/12/13
contig6276	K05653 ABCB2; ATP-binding cassette, subfamily B (MDR/TAP), member 2
contig13	K05690 CTNND1; catenin (cadherin-associated protein), delta 1
contig1324	K05691 CTNNA; catenin (cadherin-associated protein), alpha
contig13296	K05692 ACTB_G1; actin beta/gamma 1
contig16232	K05692 ACTB_G1; actin beta/gamma 1
contig1026	K05697 PTPN6; protein tyrosine phosphatase, non-receptor type 6 [EC:3.1.3.48]
contig11	K05699 ACTN; actinin alpha
contig12355	K05700 VCL; vinculin
contig12389	K05702 AF6; afadin
contig13566	K05702 AF6; afadin
contig14866	K05702 AF6; afadin
contig8599	K05703 FYN; proto-oncogene tyrosine-protein kinase Fyn [EC:2.7.10.2]
contig13718	K05718 ITGAL; integrin alpha L
contig11679	K05725 PTK2; PTK2 protein tyrosine kinase 2 [EC:2.7.10.2]
contig7019	K05725 PTK2; PTK2 protein tyrosine kinase 2 [EC:2.7.10.2]
contig22318	K05726 BCAR1; breast cancer anti-estrogen resistance 1
contig10130	K05730 VAV; vav oncogene
contig10698	K05730 VAV; vav oncogene
contig18090	K05730 VAV; vav oncogene
contig19291	K05730 VAV; vav oncogene
contig8760	K05730 VAV; vav oncogene
contig68	K05731 TIAM; T-cell lymphoma invasion and metastasis
contig11595	K05743 LIMK1; LIM domain kinase 1 [EC:2.7.11.1]
contig1483	K05744 LIMK2; LIM domain kinase 2 [EC:2.7.11.1]
contig13779	K05747 WAS; Wiskott-Aldrich syndrome protein
contig6111	K05747 WAS; Wiskott-Aldrich syndrome protein
contig9916	K05747 WAS; Wiskott-Aldrich syndrome protein
contig13912	K05748 WASF2; WAS protein family, member 2
contig2351	K05753 WASF1; WAS protein family, member 1
contig1852	K05754 ARPC5; actin related protein 2/3 complex, subunit 5
contig24780	K05754 ARPC5; actin related protein 2/3 complex, subunit 5
contig24960	K05754 ARPC5; actin related protein 2/3 complex, subunit 5
contig3363	K05754 ARPC5; actin related protein 2/3 complex, subunit 5
contig1228	K05755 ARPC4; actin related protein 2/3 complex, subunit 4
contig19915	K05755 ARPC4; actin related protein 2/3 complex, subunit 4
contig860	K05756 ARPC3; actin related protein 2/3 complex, subunit 3
contig15208	K05757 ARPC1A_B; actin related protein 2/3 complex, subunit 1A/1B
contig8734	K05757 ARPC1A_B; actin related protein 2/3 complex, subunit 1A/1B
contig951	K05758 ARPC2; actin related protein 2/3 complex, subunit 2
contig6354	K05760 PXN; paxillin
contig21459	K05765 CFL; cofilin
contig21460	K05765 CFL; cofilin
contig21461	K05765 CFL; cofilin
contig21462	K05765 CFL; cofilin
contig12679	K05768 GSN; gelsolin
contig5017	K05768 GSN; gelsolin
contig27529	K05842 TRIF; toll-like receptor adapter molecule 1
contig7450	K05856 LCK; lymphocyte-specific protein tyrosine kinase [EC:2.7.10.2]
contig1848	K05858 PLCB; phospholipase C, beta [EC:3.1.4.11]
contig3352	K05858 PLCB; phospholipase C, beta [EC:3.1.4.11]
contig104	K05859 PLCG; phospholipase C, gamma [EC:3.1.4.11]
contig1256	K05870 CREB1; cAMP response element-binding protein 1
contig10541	K05871 PTK2B; protein tyrosine kinase 2 beta [EC:2.7.10.2]
contig18751	K05871 PTK2B; protein tyrosine kinase 2 beta [EC:2.7.10.2]
contig5184	K05872 NFKBIE; NF-kappa-B inhibitor epsilon
contig11079	K06083 WASF3; WAS protein family, member 3
contig417	K06083 WASF3; WAS protein family, member 3
contig1578	K06087 CLDN; claudin
contig18138	K06087 CLDN; claudin
contig19604	K06087 CLDN; claudin
contig2015	K06087 CLDN; claudin
contig20414	K06087 CLDN; claudin
contig2147	K06087 CLDN; claudin
contig23023	K06087 CLDN; claudin
contig23496	K06087 CLDN; claudin
contig28223	K06087 CLDN; claudin
contig35042	K06087 CLDN; claudin
contig3965	K06087 CLDN; claudin
contig4568	K06087 CLDN; claudin
contig563	K06087 CLDN; claudin
contig9011	K06087 CLDN; claudin
contig17377	K06088 OCLN; occludin
contig2348	K06259 CD36; CD36 antigen
contig20385	K06262 GP1BB; platelet glycoprotein Ib beta chain
contig20107	K06268 PPP3R; protein phosphatase 3, regulatory subunit
contig5006	K06268 PPP3R; protein phosphatase 3, regulatory subunit
contig5674	K06268 PPP3R; protein phosphatase 3, regulatory subunit
contig876	K06268 PPP3R; protein phosphatase 3, regulatory subunit
contig32858	K06274 VASP; vasodilator-stimulated phosphoprotein
contig13251	K06279 SHC; src homology 2 domain-containing transforming protein C
contig22925	K06459 CD8B; CD8B antigen, beta polypeptide
contig23657	K06460 CD9; CD9 antigen
contig707	K06464 ITGB2; integrin beta 2
contig23962	K06471 PECAM1; platelet/endothelial cell adhesion molecule
contig28923	K06471 PECAM1; platelet/endothelial cell adhesion molecule
contig20000	K06478 PTPRC; protein tyrosine phosphatase, receptor type, C [EC:3.1.3.48]
contig15082	K06480 ITGA1; integrin alpha 1
contig5909	K06482 ITGA3; integrin alpha 3
contig2721	K06503 TFRC; transferrin receptor
contig20298	K06505 CD74; CD74 antigen
contig20304	K06505 CD74; CD74 antigen
contig13044	K06508 CD81; CD81 antigen
contig35489	K06514 THY1; Thy-1 cell surface antigen
contig36722	K06514 THY1; Thy-1 cell surface antigen
contig1172	K06520 CD99; CD99 antigen
contig9569	K06520 CD99; CD99 antigen
contig31705	K06527 VCAM1; vascular cell adhesion molecule 1
contig11124	K06533 CDH5; cadherin 5, type 2, VE-cadherin
contig19985	K06696 PSME1; proteasome activator subunit 1 (PA28 alpha)
contig1499	K06698 PSME3; proteasome activator subunit 3 (PA28 gamma)
contig6908	K06735 JAM2; junctional adhesion molecule 2
contig19931	K06751 MHC1; major histocompatibility complex, class I
contig20279	K06751 MHC1; major histocompatibility complex, class I
contig10031	K06752 MHC2; major histocompatibility complex, class II
contig22859	K06752 MHC2; major histocompatibility complex, class II
contig7882	K06752 MHC2; major histocompatibility complex, class II
contig2155	K06785 JAM3; junction adhesion molecule 3
contig12596	K06856 IGH; immunoglobulin heavy chain
contig13319	K06856 IGH; immunoglobulin heavy chain
contig15677	K06856 IGH; immunoglobulin heavy chain
contig16727	K06856 IGH; immunoglobulin heavy chain
contig2436	K06856 IGH; immunoglobulin heavy chain
contig3886	K06856 IGH; immunoglobulin heavy chain
contig11160	K07209 IKBKB; inhibitor of nuclear factor kappa-B kinase subunit beta [EC:2.7.11.10]
contig3229	K07210 IKBKG; inhibitor of nuclear factor kappa-B kinase subunit gamma
contig1479	K07360 ZAP70; zeta-chain (TCR) associated protein kinase [EC:2.7.10.2]
contig5501	K07361 LCP2; lymphocyte cytosolic protein 2
contig8045	K07361 LCP2; lymphocyte cytosolic protein 2
contig8137	K07363 ITK; IL2-inducible T-cell kinase [EC:2.7.10.2]
contig15682	K07364 TEC; tec protein tyrosine kinase [EC:2.7.10.2]
contig14063	K07365 NCK; NCK adaptor protein
contig22050	K07365 NCK; NCK adaptor protein
contig23816	K07365 NCK; NCK adaptor protein
contig33979	K07366 GRAP2; GRB2-related adaptor protein 2
contig5008	K07367 CARD11; caspase recruitment domain-containing protein 11
contig20479	K07369 MALT1; mucosa-associated lymphoid tissue lymphoma translocation protein 1 [EC:3.4.22.-]
contig31389	K07369 MALT1; mucosa-associated lymphoid tissue lymphoma translocation protein 1 [EC:3.4.22.-]
contig7337	K07369 MALT1; mucosa-associated lymphoid tissue lymphoma translocation protein 1 [EC:3.4.22.-]
contig5175	K07370 BTK; Brutonagammaglobulinemia tyrosine kinase [EC:2.7.10.2]
contig4687	K07371 BLNK; B-cell linker
contig15018	K07818 PRF1; perforin 1
contig114	K07827 KRAS; GTPaseKRas
contig2571	K07836 RAP1B; Ras-related protein Rap-1B
contig24386	K07941 ARF6; ADP-ribosylation factor 6
contig11322	K07984 SH3BP2; SH3-domain binding protein 2
contig5086	K07990 SH2D1A; SH2 domain protein 1A
contig8807	K07990 SH2D1A; SH2 domain protein 1A
contig439	K08007 VIL2; villin 2 (ezrin)
contig6047	K08008 NOX; NADPH oxidase
contig28110	K08010 NCF2; neutrophil cytosolic factor 2
contig6355	K08010 NCF2; neutrophil cytosolic factor 2
contig1349	K08011 NCF1; neutrophil cytosolic factor 1
contig5267	K08012 NCF4; neutrophil cytosolic factor 4
contig13259	K08014 RAPGEF3; Rap guanine nucleotide exchange factor (GEF) 3
contig27813	K08015 RASSF5; Ras association domain-containing protein 5
contig5659	K08042 ADCY2; adenylatecyclase 2 [EC:4.6.1.1]
contig17094	K08043 ADCY3; adenylatecyclase 3 [EC:4.6.1.1]
contig17266	K08043 ADCY3; adenylatecyclase 3 [EC:4.6.1.1]
contig17362	K08043 ADCY3; adenylatecyclase 3 [EC:4.6.1.1]
contig12717	K08046 ADCY6; adenylatecyclase 6 [EC:4.6.1.1]
contig17016	K08046 ADCY6; adenylatecyclase 6 [EC:4.6.1.1]
contig13921	K08047 ADCY7; adenylatecyclase 7 [EC:4.6.1.1]
contig18089	K08047 ADCY7; adenylatecyclase 7 [EC:4.6.1.1]
contig10742	K08048 ADCY8; adenylatecyclase 8 [EC:4.6.1.1]
contig14237	K08054 CANX; calnexin
contig9980	K08055 B2M; beta-2-microglobulin
contig15471	K08057 CALR; calreticulin
contig10102	K08059 IFI30; interferon, gamma-inducible protein 30
contig26044	K08060 CIITA; class II, major histocompatibility complex, transactivator
contig5619	K08061 RFX5; regulatory factor X 5
contig2363	K08062 RFXANK; regulatory factor X-associated ankyrin-containing protein
contig22372	K08063 RFXAP; regulatory factor X-associated protein
contig376	K08064 NFYA; nuclear transcription factor Y, alpha
contig674	K08064 NFYA; nuclear transcription factor Y, alpha
contig13803	K08065 NFYB; nuclear transcription Y subunit beta
contig9996	K08065 NFYB; nuclear transcription Y subunit beta
contig3249	K08066 NFYC; nuclear transcription factor Y, gamma
contig11617	K08091 GAB2; growth factor receptor bound protein 2-associated protein 2
contig2126	K08291 E2.7.11.16; G protein-coupled receptor kinase [EC:2.7.11.16]
contig2925	K08291 E2.7.11.16; G protein-coupled receptor kinase [EC:2.7.11.16]
contig20689	K08601 CYLD; ubiquitin thioesterase CYLD [EC:3.1.2.15]
contig6973	K08601 CYLD; ubiquitin thioesterase CYLD [EC:3.1.2.15]
contig7239	K08727 NOD1; nucleotide-binding oligomerization domain-containing protein 1
contig10918	K08845 ARAF; A-Raf proto-oncogene serine/threonine-protein kinase [EC:2.7.11.1]
contig8848	K08846 RIPK2; receptor-interacting serine/threonine-protein kinase 2 [EC:2.7.11.1]
contig21366	K08847 RIPK3; receptor-interacting serine/threonine-protein kinase 3 [EC:2.7.11.1]
contig13993	K09408 FOXO3; forkhead box protein O3
contig26357	K09447 IRF7; interferon regulatory factor 7
contig1007	K09487 HSP90B; heat shock protein 90kDa beta
contig2963	K09489 HSPA4; heat shock 70kDa protein 4
contig16114	K09578 PIN1; peptidyl-prolylcis-trans isomerase NIMA-interacting 1 [EC:5.2.1.8]
contig22194	K10033 CXCL14; C-X-C motif chemokine 14
contig29368	K10160 TLR4; toll-like receptor 4
contig8396	K10160 TLR4; toll-like receptor 4
contig8471	K10165 NOD2; nucleotide-binding oligomerization domain-containing protein 2
contig9877	K10165 NOD2; nucleotide-binding oligomerization domain-containing protein 2
contig33670	K10168 TLR5; toll-like recepto 5
contig13851	K10652 TRIM25; tripartite motif-containing protein 25
contig35166	K10785 TRBV; T-cell receptor beta chain V region
contig7023	K10989 AICDA; activation-induced cytidinedeaminase [EC:3.5.4.5]
contig1345	K11220 STAT1; signal transducer and activator of transcription 1
contig2618	K11224 STAT5B; signal transducer and activator of transcription 5B
contig11049	K11594 DDX3X; ATP-dependent RNA helicase [EC:3.6.4.13]
contig15169	K11594 DDX3X; ATP-dependent RNA helicase [EC:3.6.4.13]
contig11471	K11859 TNFAIP3; tumor necrosis factor, alpha-induced protein 3 [EC:3.-.-.-]
contig10688	K12076 DLG1; disks large protein 1
contig6846	K12229 DAPP1; dual adapter for phosphotyrosine and 3-phosphotyrosine and 3-phosphoinositide
contig2371	K12230 PIK3AP1; phosphoinositide 3-kinase adapter protein 1
contig21898	K12362 RASGRP3; RAS guanyl-releasing protein 3
contig26657	K12366 ELMO1; engulfment and cell motility protein 1
contig3846	K12366 ELMO1; engulfment and cell motility protein 1
contig11736	K12488 ASAP; Arf-GAP with SH3 domain, ANK repeat and PH domain-containing protein
contig13265	K12488 ASAP; Arf-GAP with SH3 domain, ANK repeat and PH domain-containing protein
contig21259	K12561 MARCKS; myristoylated alanine-rich C-kinase substrate
contig24174	K12561 MARCKS; myristoylated alanine-rich C-kinase substrate
contig673	K12561 MARCKS; myristoylated alanine-rich C-kinase substrate
contig15559	K12562 AMPH; amphiphysin
contig23474	K12647 IFIH1; interferon-induced helicase C domain-containing protein 1 [EC:3.6.4.13]
contig27329	K12647 IFIH1; interferon-induced helicase C domain-containing protein 1 [EC:3.6.4.13]
contig27330	K12647 IFIH1; interferon-induced helicase C domain-containing protein 1 [EC:3.6.4.13]
contig24454	K12651 AZI2; 5-azacytidine-induced protein 2
contig19673	K12652 TBKBP1; TANK-binding kinase 1-binding protein
contig11618	K12653 NLRX1; NLR family member X1
contig16702	K12654 TMEM173; transmembrane protein 173
contig25754	K12655 OTUD5; OTU domain-containing protein 5 [EC:3.1.2.15]
contig22079	K12656 SIKE; suppressor of IKK-epsilon
contig21203	K12672 CXCL11; C-X-C motif chemokine 11
contig12633	K12755 MYL9; myosin regulatory light chain 9
contig19920	K12757 MYL12; myosin regulatory light chain 12
contig16190	K12758 MYLPF; fast skeletal myosin light chain 2
contig10561	K12793 MAP3K7IP3; TAK1-binding protein 3
contig25111	K12799 PYCARD; apoptosis-associated speck-like protein containing a CARD
contig8161	K12804 PSTPIP1; proline-serine-threonine phosphatase interacting protein 1
contig3277	K12968 ADAR; double-stranded RNA-specific adenosine deaminase [EC:3.5.4.-]
contig23911	K13375 TGFB1; transforming growth factor beta-1
contig7545	K14721 RPC37; DNA-directed RNA polymerase III subunit RPC5
